# Supplementary material for: Investigating the Contribution of Blending on the Dough Rheology of Roller-Milled Hard Red Wheat
Source: Foods. 2023 May 22;12(10):2078. doi: 10.3390/foods12102078 (PMC10217494; doi:10.3390/foods12102078)
Supplement: Supplementary file 1 [file foods-12-02078-s001.zip]

Archive with 1 entries (1 files):
- foods-2376629-supplementary.pdf
